# Supplementary material for: GFAP, CHI3L1 and GCIPL Thickness as Baseline Predictors of Early Disability Progression in MS
Source: Int J Mol Sci. 2025 Dec 5;26(24):11774. doi: 10.3390/ijms262411774 (PMC12733348; doi:10.3390/ijms262411774)
Supplement: Supplementary file 1 [file ijms-26-11774-s001.zip]

Archive with 1 entries (1 files):
- ijms-3987208-supplementary.pdf
